# Supplementary material for: Two novel amino acid substitutions in highly conserved regions of prion protein (PrP) and a high frequency of a scrapie protective variant in native Ethiopian goats
Source: BMC Vet Res. 2019 May 3;15:128. doi: 10.1186/s12917-019-1870-4 (PMC6500044; doi:10.1186/s12917-019-1870-4)
Supplement: Supplementary file 1 — Prion protein gene polymorphism in native Ethiopian goats. Excel file that include all information related to each single goat in the three Ethiopian regions. For each goat, information regarding sex, age in months and the related prion polymorphisms are reported. (XLS 60 kb) [file 12917_2019_1870_MOESM1_ESM.xls]

## Sheet: Western Highland
Data collection format Western Highland
Tag No.	Tag No.	District	Breed of goat	sex	age in months	Manag. (int./ext.)	PRNP polymorphisms	Silent
1	AM2	Ambo	Western highland	M	16	Extensive	N146S; S240P	138
2	AM3	Ambo	Western highland	M	18	Extensive	N146S; S240P	42, 138
3	AM4	Ambo	Western highland	F	20	Extensive	G127A; N146S; P240P	138
4	AM5	Ambo	Western highland	F	20	Extensive	N146S; P240P	138
5	AM6	Ambo	Western highland	M	24	Extensive	S146S; P240P	138
6	AM7	Ambo	Western highland	M	30	Extensive	S146S; P240P	138
7	AM9	Ambo	Western highland	M	25	Extensive	S240P	42, 138
8	AM10	Ambo	Western highland	F	20	Extensive	S146S; P240P	138
9	AM11	Ambo	Western highland	F	20	Extensive	N146S; T193I; P240P	138
10	AM12	Ambo	Western highland	M	25	Extensive	S240P	42, 138
11	AM13	Ambo	Western highland	M	15	Extensive	N146S; P240P	138
12	AM14	Ambo	Western highland	M	18	Extensive	S146S; P240P	138
13	AM15	Ambo	Western highland	F	14	Extensive	N146S; P240P	138
14	AM16	Ambo	Western highland	M	20	Extensive	G127A; T193I; P240P	138
15	AM17	Ambo	Western highland	M	24	Extensive	S240P	42, 138
16	AM18	Ambo	Western highland	M	12	Extensive	N146S; S240P	42, 138
17	AM19	Ambo	Western highland	M	12	Extensive	S146S; P240P	138
18	AM20	Ambo	Western highland	M	14	Extensive	N146S; S240P	42, 138
19	AM21	Ambo	Western highland	F	38	Extensive	T193I; P240P	138
20	AM22	Ambo	Western highland	F	48	Extensive	S146S; P240P	138
21	AM23	Ambo	Western highland	F	44	Extensive	N146S; P240P	138
22	AM24	Ambo	Western highland	M	20	Extensive	N146S; P240P	138
23	AM25	Ambo	Western highland	F	48	Extensive	W.T
24	AM26	Ambo	Western highland	F	16	Extensive	G127A; S240P	42, 138
25	AM27	Ambo	Western highland	M	40	Extensive	G127A; P240P	138
26	AM28	Ambo	Western highland	M	16	Extensive	S240P	42, 138
27	AM29	Ambo	Western highland	M	15	Extensive	N146S; S240P	42, 138
28	AM30	Ambo	Western highland	F	36	Extensive	N146S; P240P	138
29	AM31	Ambo	Western highland	F	24	Extensive	S240P	42, 138
30	AM32	Ambo	Western highland	M	32	Extensive	G127A;N146S; P240P	138
31	AM33	Ambo	Western highland	M	20	Extensive	S240P	42, 138
32	AM34	Ambo	Western highland	M	24	Extensive	N146S; T193I; P240P	138
33	AM35	Ambo	Western highland	F	36	Extensive	P240P	138
34	AM36	Ambo	Western highland	M	12	Extensive	N146S; S240P	42, 138
35	AM37	Ambo	Western highland	M	13	Extensive	P240P	138
36	AM38	Ambo	Western highland	M	22	Extensive	N146S; P240P
37	AM39	Ambo	Western highland	M	30	Extensive	G127A; T193I; P240P
38	AM40	Ambo	Western highland	F	40	Extensive	W.T	42
39	AM42	Ambo	Western highland	M	18	Extensive	S146S; P240P	138
40	AM43	Ambo	Western highland	M	16	Extensive	N146S; P240P	138
41	AM44	Ambo	Western highland	M	24	Extensive	S240P	42, 138
42	AM45	Ambo	Western highland	M	20	Extensive	N146S; S240P	42, 138
43	AM47	Ambo	Western highland	M	12	Extensive	S146S; P240P	138
44	AM48	Ambo	Western highland	M	14	Extensive	S146S; P240P	138
45	AM49	Ambo	Western highland	M	22	Extensive	N146S; T193I; P240P	138
46	AM50	Ambo	Western highland	M	27	Extensive	W.T	42, 138
47	AM51	Ambo	Western highland	F	34	Extensive	H154R; P240P	138
48	AM52	Ambo	Western highland	M	24	Extensive	N146S; T193I; P240P	138
49	AM53	Ambo	Western highland	F	45	Extensive	N146S; P240P	138
50	B1	Bako Tibe	Western highland	M	12	Extensive	N146S; P240P	138
51	B2	Bako Tibe	Western highland	F	24	Extensive	P240P	138
52	B3	Bako Tibe	Western highland	F	24	Extensive	G127A; P240P	138
53	B4	Bako Tibe	Western highland	M	12	Extensive	P240P	138
54	B5	Bako Tibe	Western highland	M	24	Extensive	N146S; S240P	42; 138
55	B6	Bako Tibe	Western highland	F	36	Extensive	P240P	138
56	B7	Bako Tibe	Western highland	M	24	Extensive	N146S; T193I; P240P	138
57	B8	Bako Tibe	Western highland	M	24	Extensive	T193I; P240P	138
58	B9	Bako Tibe	Western highland	M	24	Extensive	N146S; T193I; P240P	138
59	B10	Bako Tibe	Western highland	M	24	Extensive	S146S; P240P	138
60	B11	Bako Tibe	Western highland	F	24	Extensive	N146S; T193I; P240P	138
61	B12	Bako Tibe	Western highland	M	24	Extensive	N146S; P240P	42; 138
62	B13	Bako Tibe	Western highland	M	12	Extensive	N146S; T193I; P240P	138
63	B14	Bako Tibe	Western highland	M	24	Extensive	G127A; N146S; P240P	138
64	B15	Bako Tibe	Western highland	F	24	Extensive	S146S; P240P	138
65	B16	Bako Tibe	Western highland	M	36	Extensive	N146S; P240P	138
66	B17	Bako Tibe	Western highland	F	36	Extensive	P240P	42; 138
67	B18	Bako Tibe	Western highland	F	36	Extensive	N146S; T193I; P240P	138
68	B19	Bako Tibe	Western highland	M	12	Extensive	S146S; P240P	138
69	B20	Bako Tibe	Western highland	M	36	Extensive	N146S; S240P	42; 138
70	B21	Bako Tibe	Western highland	M	36	Extensive	N146S; P240P	138
71	B22	Bako Tibe	Western highland	M	36	Extensive	N146S; P240P	138
72	B23	Bako Tibe	Western highland	M	12	Extensive	P240P	138
73	B24	Bako Tibe	Western highland	F	12	Extensive	N146S; P240P	138
74	B25	Bako Tibe	Western highland	M	24	Extensive	N146S; P240P	138
75	B26	Bako Tibe	Western highland	M	12	Extensive	N146S; P240P	138
76	B27	Bako Tibe	Western highland	M	12	Extensive	W.T	138
77	B28	Bako Tibe	Western highland	M	12	Extensive	T193I; P240P	138
78	B29	Bako Tibe	Western highland	F	24	Extensive	P240P	138
79	B30	Bako Tibe	Western highland	F	36	Extensive	S146S; P240P	138
80	B31	Bako Tibe	Western highland	M	36	Extensive	S240P	138
81	B32	Bako Tibe	Western highland	F	36	Extensive	N146S; T193I; P240P	138
82	B33	Bako Tibe	Western highland	M	12	Extensive	P240P	138
83	B34	Bako Tibe	Western highland	M	12	Extensive	G127A; N146S; P240P	138
84	B35	Bako Tibe	Western highland	F	12	Extensive	N146S; P240P	138
85	B36	Bako Tibe	Western highland	F	24	Extensive	N146S; P240P	138
86	B37	Bako Tibe	Western highland	M	12	Extensive	P240P	42; 138
87	B38	Bako Tibe	Western highland	M	24	Extensive	N146S; P240P	138
88	B39	Bako Tibe	Western highland	M	12	Extensive	N146S; P240P	138
89	B40	Bako Tibe	Western highland	M	12	Extensive	N146S; P240P	138
90	B41	Bako Tibe	Western highland	F	24	Extensive	P240P	138
91	B42	Bako Tibe	Western highland	M	24	Extensive	N146S; P240P	138
92	B43	Bako Tibe	Western highland	F	12	Extensive	P240P	138
93	B44	Bako Tibe	Western highland	M	12	Extensive	P240P	138
94	B45	Bako Tibe	Western highland	M	24	Extensive	S146S; P240P	138
95	B46	Bako Tibe	Western highland	M	24	Extensive	S146S; P240P	138
96	B47	Bako Tibe	Western highland	M	24	Extensive	N146S; P240P	138
97	B48	Bako Tibe	Western highland	M	24	Extensive	S146S; P240P	138
98	B49	Bako Tibe	Western highland	M	24	Extensive	P240P	138
99	B50	Bako Tibe	Western highland	M	24	Extensive	N146S; P240P	138
100	B51	Bako Tibe	Western highland	M	24	Extensive	N146S; P240P	138
101	B53	Bako Tibe	Western highland	M	36	Extensive	T193I; P240P	138
102	B55	Bako Tibe	Western highland	M	24	Extensive	S240P	42; 138
103	B56	Bako Tibe	Western highland	F	24	Extensive	S240P	42; 138
104	B62	Bako Tibe	Western highland	M	24	Extensive	N146S; P240P	138
105	B63	Bako Tibe	Western highland	M	12	Extensive	N146S; P240P	138
106	B64	Bako Tibe	Western highland	M	24	Extensive	N146S; P240P	138
107	B66	Bako Tibe	Western highland	M	24	Extensive	N146S; P240P	138
108	B67	Bako Tibe	Western highland	M	24	Extensive	S146S; P240P	138
109	B68	Bako Tibe	Western highland	M	12	Extensive	N146S; P240P	138
110	B70	Bako Tibe	Western highland	F	36	Extensive	N146S; P240P	138

## Sheet: Central Highland
Data collection format Central Highland
Tag No.	Tag No.	District	Breed of goat	sex	age in months	Manag. (int./ext.)	PRNP polymorphisms	Silent
1	J1	Seka	Central Highland	M	15	Extensive	P240P	138
2	J2	Seka	Central Highland	F	60	Extensive	S240P	138
3	J3	Seka	Central Highland	F	84	Extensive	N146S; S240P	42; 138
4	J4	Seka	Central Highland	F	72	Extensive	N146S; S240P	138
5	J5	Seka	Central Highland	M	17	Extensive	N146S; S240P	42; 138
6	J6	Seka	Central Highland	M	36	Extensive	P240P	138
7	J7	Seka	Central Highland	F	24	Extensive	P240P
8	J8	Seka	Central Highland	F	60	Extensive	N146S; P240P	138
9	J9	Seka	Central Highland	F	48	Extensive	S240P	42; 138
10	J10	Seka	Central Highland	F	30	Extensive	S240P	42; 138
11	J11	Seka	Central Highland	M	17	Extensive	S146S; P240P	138
12	J12	Seka	Central Highland	M	36	Extensive	N146S; P240P	138
13	J13	Seka	Central Highland	F	60	Extensive	N146S; P240P	138
14	J14	Seka	Central Highland	M	36	Extensive	S146S; P240P	138
15	J15	Seka	Central Highland	F	48	Extensive	N146S; S240P	42; 138
16	J16	Seka	Central Highland	F	48	Extensive	T193I; S240P	42; 138
17	J17	Seka	Central Highland	F	36	Extensive	S240P	42; 138
18	J18	Seka	Central Highland	M	17	Extensive	T193I; S240P	42; 138
19	J19	Seka	Central Highland	F	41	Extensive	S240P	42; 138
20	J20	Seka	Central Highland	F	41	Extensive	N146S; P240P	70; 138
21	J21	Seka	Central Highland	F	60	Extensive	S240P	42; 138
22	J22	Seka	Central Highland	F	30	Extensive	T193I; P240P	138
23	J23	Seka	Central Highland	F	48	Extensive	G127A; N146S; P240P	138
24	J24	Seka	Central Highland	F	36	Extensive	P240P	138
25	J25	Seka	Central Highland	F	72	Extensive	G127A; P240P	138
26	J26	Seka	Central Highland	F	24	Extensive	N146S; T193I; P240P	138
27	J27	TiroAfata	Central Highland	M	36	Extensive	N146S; P240P	138
28	J28	TiroAfata	Central Highland	M	12	Extensive	S146S; P240P	138
29	J29	TiroAfata	Central Highland	M	12	Extensive	N146S; S240P	138
30	J30	TiroAfata	Central Highland	M	24	Extensive	N146S; P240P	138
31	J31	TiroAfata	Central Highland	M	18	Extensive	N146S; S240P	138
32	J32	TiroAfata	Central Highland	M	24	Extensive	P240P	138
33	J33	TiroAfata	Central Highland	M	12	Extensive	P240P	138
34	J34	TiroAfata	Central Highland	M	18	Extensive	S146S; P240P	138
35	J35	TiroAfata	Central Highland	M	36	Extensive	N146S; S240P	138
36	J36	TiroAfata	Central Highland	M	24	Extensive	S146S; P240P	138
37	J37	TiroAfata	Central Highland	M	12	Extensive	P240P	138
38	J38	TiroAfata	Central Highland	M	36	Extensive	W.T	138
39	J39	TiroAfata	Central Highland	M	18	Extensive	N146S; P240P	138
40	J40	TiroAfata	Central Highland	M	48	Extensive	P240P	138
41	J41	TiroAfata	Central Highland	M	18	Extensive	N146S; T193I; P240P	138
42	J42	TiroAfata	Central Highland	M	18	Extensive	N146S; S240P	42; 138
43	J43	TiroAfata	Central Highland	M	30	Extensive	N146S; S240P	42; 138
44	J44	TiroAfata	Central Highland	M	24	Extensive	N146S; S240P	42; 138
45	J45	TiroAfata	Central Highland	F	18	Extensive	S240P	42; 138
46	J46	TiroAfata	Central Highland	M	12	Extensive	S146S; P240P	138
47	J47	TiroAfata	Central Highland	M	30	Extensive	N146S; S240P	42; 138
48	J48	TiroAfata	Central Highland	F	60	Extensive	P240P	138
49	J49	TiroAfata	Central Highland	M	12	Extensive	S240P	42; 138
50	J50	Omonada	Central Highland	M	48	Extensive	T193I; S240P	42; 138
51	J51	Omonada	Central Highland	M	24	Extensive	S146S; P240P	138
52	J52	Omonada	Central Highland	M	18	Extensive	N146S; T193I; P240P	138

## Sheet: Long Eared Somali
Data collection format Long Eared Somali
Tag No.	Tag No.	District	Breed of goat	sex	age in months	Manag. (int./ext.)	PRNP polymorphisms	Silent
1	G1	Gursum	Long Eared Somali	M	24	Extensive	P240P	138
2	G 2	Gursum	Long Eared Somali	M	17	Extensive	N146S; P240P	138
3	G 3	Gursum	Long Eared Somali	M	12	Extensive	N146S; S240P	42; 138
4	G 4	Gursum	Long Eared Somali	M	17	Extensive	R154H; P240P	138
5	G 5	Gursum	Long Eared Somali	M	12	Extensive	N146S; S240P	42; 138
6	G 6	Gursum	Long Eared Somali	M	12	Extensive	S146S; P240P	138
7	G 7	Gursum	Long Eared Somali	M	24	Extensive	N146S; P240P	138
8	G 8	Gursum	Long Eared Somali	M	12	Extensive	P240P	138
9	G 9	Gursum	Long Eared Somali	M	24	Extensive	N146S; P240P	138
10	G 10	Gursum	Long Eared Somali	M	24	Extensive	N146S; P240P	138
11	G 11	Gursum	Long Eared Somali	M	17	Extensive	N146S; S240P	138
12	G 12	Gursum	Long Eared Somali	M	12	Extensive	N146S; P240P	138
13	G 13	Gursum	Long Eared Somali	M	17	Extensive	S240P	138
14	G 14	Gursum	Long Eared Somali	M	12	Extensive	N146S; P240P	138
15	G 15	Gursum	Long Eared Somali	M	24	Extensive	R154H; S240P	42; 138
16	G 16	Gursum	Long Eared Somali	M	24	Extensive	S146S; P240P	138
17	G 17	Gursum	Long Eared Somali	M	17	Extensive	P240P	138
18	G 18	Gursum	Long Eared Somali	M	12	Extensive	N146S; T193I; P240P	138
19	G 19	Gursum	Long Eared Somali	M	12	Extensive	N146S; S240P	42; 138
20	G 20	Gursum	Long Eared Somali	M	12	Extensive	T193I; P240P	138
21	G 21	Gursum	Long Eared Somali	M	12	Extensive	N146S; P240P	138
22	G 22	Gursum	Long Eared Somali	M	24	Extensive	P240P	138
23	G 23	Gursum	Long Eared Somali	M	24	Extensive	P240P	138
24	G 24	Gursum	Long Eared Somali	M	24	Extensive	T193I; P240P	138
25	G 25	Gursum	Long Eared Somali	M	60	Extensive	P240P	138
26	G 26	Gursum	Long Eared Somali	M	12	Extensive	S240P	42; 138
27	G 27	Gursum	Long Eared Somali	M	24	Extensive	N146S; P240P	138
28	G 28	Gursum	Long Eared Somali	M	17	Extensive	N146S; P240P	138
29	G 29	Gursum	Long Eared Somali	M	17	Extensive	N146S; S240P	138
30	G 30	Gursum	Long Eared Somali	M	60	Extensive	N146S; P240P	138
31	G 31	Gursum	Long Eared Somali	M	60	Extensive	N146S; P240P	138
32	G 32	Gursum	Long Eared Somali	M	12	Extensive	P240P	138
33	G 33	Gursum	Long Eared Somali	F	60	Extensive	R154H; T193I; S240P	42; 138
34	G 34	Gursum	Long Eared Somali	M	12	Extensive	N146S; P240P	138
35	G 35	Gursum	Long Eared Somali	M	12	Extensive	S146S; P240P	138
36	G36	Gursum	Long Eared Somali	F	60	Extensive	N146S; S240P	42; 138
37	G37	Gursum	Long Eared Somali	M	17	Extensive	S146S; P240P	138
38	G38	Gursum	Long Eared Somali	M	12	Extensive	G127A; N146S; P240P	138
39	G39	Gursum	Long Eared Somali	F	36	Extensive	S146S; P240P	138
40	G40	Gursum	Long Eared Somali	M	36	Extensive	G127A; N146S; P240P	138
41	j41	Jijiga	Long Eared Somali	F	12	S/intensiv	S146S; P240P	138
42	j42	Jijiga	Long Eared Somali	F	12	S/intensiv	N146S; P240P	138
43	j43	Jijiga	Long Eared Somali	F	24	S/intensiv	S146S; P240P	138
44	j44	Jijiga	Long Eared Somali	F	36	S/intensiv	N146S; S240P	138
45	j45	Jijiga	Long Eared Somali	F	36	S/intensiv	S146S; P240P	138
46	J46	Jijiga	Long Eared Somali	F	24	S/intensiv	N146S; P240P	138
47	J48	Jijiga	Long Eared Somali	F	17	S/intensiv	N146S; P240P	138
48	J49	Jijiga	Long Eared Somali	F	12	S/intensiv	N146S; P240P	138
49	J50	Jijiga	Long Eared Somali	M	12	Extensive	P240P	138
50	J51	Jijiga	Long Eared Somali	M	72	S/intensiv	N146S; P240P	138
51	J52	Jijiga	Long Eared Somali	M	17	S/intensiv	N146S; T193I; P240P	138
52	J53	Jijiga	Long Eared Somali	M	12	S/intensiv	WT	42
53	J54	Jijiga	Long Eared Somali	M	17	S/intensiv	S240P	42; 138
54	J55	Jijiga	Long Eared Somali	M	36	S/intensiv	S240P	42; 138
55	J56	Jijiga	Long Eared Somali	M	36	S/intensiv	N146S; P240P	138
56	J57	Jijiga	Long Eared Somali	M	24	S/intensiv	WT	42
57	J58	Jijiga	Long Eared Somali	M	29	S/intensiv	P240P	138
58	J59	Jijiga	Long Eared Somali	M	36	S/intensiv	N146S; P240P	138
59	J60	Jijiga	Long Eared Somali	M	36	S/intensiv	H143R; S240P	42; 138
60	J61	Jijiga	Long Eared Somali	M	48	S/intensiv	P240P	138
61	J62	Jijiga	Long Eared Somali	M	48	S/intensiv	N146S; P240P	138
62	J63	Jijiga	Long Eared Somali	M	36	S/intensiv	N146S; R154H; S240P	138
63	J64	Jijiga	Long Eared Somali	M	36	S/intensiv	N146S; P240P	42; 138
64	J65	Jijiga	Long Eared Somali	M	24	S/intensiv	N146S; P240P	138
65	J66	Jijiga	Long Eared Somali	M	12	S/intensiv	N146S; S240P	138
66	J67	Jijiga	Long Eared Somali	M	12	S/intensiv	N146S; P240P	138
67	J68	Jijiga	Long Eared Somali	M	12	S/intensiv	N146S; P240P	138
